# Supplementary material for: Untargeted metabolomics reveals plasma metabolites predictive of ectopic fat in pancreas and liver as assessed by magnetic resonance imaging: the TOFI_Asia study
Source: Int J Obes (Lond). 2021 May 16;45(8):1844–54. doi: 10.1038/s41366-021-00854-x (PMC8310794; doi:10.1038/s41366-021-00854-x)
Supplement: Supplementary file 2 — Supplementary table 1 [file 41366_2021_854_MOESM2_ESM.xlsx]

## Sheet: TableS1
Table S1: Demographic and biochemical characterisation of the study cohort.
n (%Caucasian)	68 (50%)
Age (y)	46.5(19, 69)
BP sys (mmHg)	116(83, 177)
BP dia (mmHg)	61(43, 99)
Anthropometry
BMI (kg/m2)	27.35(19.66, 40.43)
TBF (%)	40.11(19.37, 53.71)
Waist-to-hip ratio	0.88(0.71, 0.98)
Body composition - MRI/S
Pancreatic fat (%)a	3.94(1.62, 12.17)
Liver fat (%)b	4.93(1.86, 37.49)
Subcutaneous adipose tissue (cm2)	154.63(24.22, 325.78)
Visceral adipost tissue (cm2)	69.6(16.4, 222.17)
Blood biochemistry
VAT/SAT	0.43(0.11, 1.54)
FPG (mmol/L)	5.1(4, 6.7)
HbA1c (mmol/mol)	35(27, 47)
HOMA2-IR	1.54(0.26, 5.15)
HOMA-β	111.75(39.9, 413.8)
ALT (U/L)	12.2(1.4, 55.5)
AST (U/L)	17.35(7.2, 59.1)
ALP (U/L)	92.5(45, 166)
GGT (U/L)	17.65(7.8, 151.4)
Cholesterol (mmol/L)	4.65(2.8, 7)
HDL-C (mmol/L)	1.5(0.9, 3)
Triglycerides (mmol/L)	0.95(0.3, 3.5)
LDL-C (mmol/L)	2.6(1.1, 4.4)
Amylin (pg/ml)	26.48(13.77, 70.14)
C-Peptide (pg/ml)	861.95(162.1, 2911)
GIP (pg/ml)	58.22(15.94, 227.84)
GLP-1 (pg/ml)	140.27(46.17, 264.17)
Glucagon (pg/ml)	52(14.99, 178.04)
Insulin (pg/ml)	466.03(79.52, 1715)
Total adiponectin (mg/L)	8230.66(761.11, 26180.73)
HMW adiponectin (mg/L)	5939.17(502.81, 17295.69)
Results are shown as median (range). Numbers as stated above each column except for superscripted values. aPancreas fat assessed in 31 Caucasian women, bLiver fat assessed in 33 Caucasian women. Nonstandard abbreviations: TBF: total body fat; MRI/S, magnetic resonance imaging/spectroscopy; HbA1c: haemoglobin A1c; HOMA2-IR: Homeostasis Model Assessment of insulin resistance; HOMA2-β: Homeostasis M…
