# Supplementary material for: Untargeted metabolomics reveals plasma metabolites predictive of ectopic fat in pancreas and liver as assessed by magnetic resonance imaging: the TOFI_Asia study
Source: Int J Obes (Lond). 2021 May 16;45(8):1844–54. doi: 10.1038/s41366-021-00854-x (PMC8310794; doi:10.1038/s41366-021-00854-x)
Supplement: Supplementary file 3 — Supplementary table 2 [file 41366_2021_854_MOESM3_ESM.xlsx]

## Sheet: Table S2
Table S2: performances of PLS models before and after exclusion of outliers.
	entire dataset						excluding outliers
	n	nComp	R2Y	Q2	Kurtosis test (p)	PCV-ANOVA	n	nComp	R2Y	Q2	Kurtosis test (p)	PCV-ANOVA	excluded ID
Pancreatic fat	n=65	1	0.272	0.0708	1.081e-05	0.102488	n=62	1	0.394	0.246	0.2745	0.000243495	41261; 41244; 41378
Liver fat	n=67	1	0.341	0.0816	0.01217	0.065657	n=62	1	0.516	0.332	0.05568	6.85628e-06	41038; 41319; 41167; 41128; 41378
VAT/SAT	n=68	1	0.382	0.173	4.104e-06	0.00209781	n=67	1	0.471	0.296	0.9512	1.32106e-05	41370
n: number of samples; nComp: number of components; R2Y: goodness of model fit; Q2: predictivity; Pcv-anova: statistical significance of the PLS model
