# Supplementary material for: Untargeted metabolomics reveals plasma metabolites predictive of ectopic fat in pancreas and liver as assessed by magnetic resonance imaging: the TOFI_Asia study
Source: Int J Obes (Lond). 2021 May 16;45(8):1844–54. doi: 10.1038/s41366-021-00854-x (PMC8310794; doi:10.1038/s41366-021-00854-x)
Supplement: Supplementary file 4 — Supplementary table 3 [file 41366_2021_854_MOESM4_ESM.xlsx]

## Sheet: TableS3 MUVR
Table S3: model performances of PLS-rdCV before and after variable selection by MUVR.
		Full metabolome							post-selection
	nVar	nComp	R2Y	Q2	r	p	pPerm	δ(Perm Q2, Actual Q2)	nVar	nComp	R2Y	Q2	r	p	pPerm	δ(Perm Q2, Actual Q2)
Pancreatic fat	910	2	0.656243	0.214487	0.496207	4.106e-05	0.000275083	0.922559	61	4	0.865448	0.698298	0.837687	< 2.2e-16	2.75e-09	0.702968
Liver fat	910	2	0.665153	0.311038	0.575944	9.693e-07	0.000194029	0.717632	69	3	0.790702	0.657056	0.810676	1.413e-15	4.00924e-11	0.873002
VAT/SAT	910	2	0.6455	0.243094	0.523087	5.588e-06	0.000158824	0.629437	35	3	0.747876	0.628358	0.793926	1.108e-15	2.22045e-16	0.735799
nVar: number of variables; nComp: number of components; R2Y: goodness of model fit; Q2: predictivity; r: Pearson correlation coefficient; p: significance of Pearson correlation; Perm: 100 permutation tests; δ(Perm Q2, Actual Q2) difference between permuted Q2 and actual Q2 value, and the p-value (pPerm) of permutation tests.
