# Supplementary material for: Untargeted metabolomics reveals plasma metabolites predictive of ectopic fat in pancreas and liver as assessed by magnetic resonance imaging: the TOFI_Asia study
Source: Int J Obes (Lond). 2021 May 16;45(8):1844–54. doi: 10.1038/s41366-021-00854-x (PMC8310794; doi:10.1038/s41366-021-00854-x)
Supplement: Supplementary file 5 — Supplementary table 4 [file 41366_2021_854_MOESM5_ESM.xlsx]

## Sheet: S4 Panfat_var
Table S4: parameters of metabolites associated with pancreatic fat.
Variable ID	mz	rt(min)	CV	ID	MS2	LipidClass	M1 (ethnicity)			M2 (ethnicity + BMI + %TBF)			M3 (ethnicity + BMI + %TBF + VAT/SAT)			M4 (ethnicity + BMI + %TBF + VAT/SAT + age)			PLS
							β (CI 2.5%-97.5%)	p (raw)	p (BH-corrected)	β (CI 2.5%-97.5%)	p (raw)	p (BH-corrected)	β (CI 2.5%-97.5%)	p (raw)	p (BH-corrected)	β (CI 2.5%-97.5%)	p (raw)	p (BH-corrected)	CoeffCS	CoeffCScvSE	CI 2.5%	CI 97.5%
LP_692.6333_693.93	692.633	11.57	25.3854	CE(20:3)		Cholesteryl Esters	0.62 ( 0.38-0.86 )	2.73e-06	0.00122105	0.42 ( 0.18-0.66 )	0.000883	0.0273582	0.24 ( -0.01-0.49 )	0.0617744	0.300962	0.24 ( 0.03-0.44 )	0.0227554	0.58849	0.0399846	0.0275067	-0.0150787	0.0927475
LP_612.5564_469.15	612.556	7.82	21.1999	DG(34:1)	DG(16:0/18:1)	Diacylglycerol	0.46 ( 0.22-0.69 )	0.000252	0.00579889	0.32 ( 0.11-0.53 )	0.00301	0.0420077	0.16 ( -0.05-0.38 )	0.126359	0.418135	0.26 ( 0.02-0.5 )	0.034755	0.657734	0.00911515	0.0136079	-0.0174041	0.0359389
LP_610.5405_432	610.541	7.2	20.037	DG(34:2)	DG(16:0/18:2)	Diacylglycerol	0.5 ( 0.26-0.73 )	7.16e-05	0.00260866	0.35 ( 0.13-0.56 )	0.00191	0.0369331	0.19 ( -0.03-0.4 )	0.0955042	0.372999	0.15 ( -0.06-0.36 )	0.155679	0.697146	0.0358375	0.0153633	0.00534797	0.0655721
LN_253.2171_176.08	253.217	2.93	10.9542	FA(16:1)		Fatty Acyls	0.35 ( 0.1-0.59 )	0.00591	0.0366275	0.15 ( -0.08-0.39 )	0.198	0.395442	0.15 ( -0.05-0.35 )	0.141411	0.440699	0.17 ( -0.04-0.38 )	0.103249	0.657734	0.0822008	0.0718325	-0.0610409	0.220542
X187_HN	215.032	12.71	3.04	Glucose			0.18 ( -0.08-0.43 )	0.173	0.352154	0.11 ( -0.11-0.32 )	0.319	0.516402	0.15 ( -0.03-0.34 )	0.106137	0.394224	0.22 ( 0.02-0.42 )	0.0342906	0.657734	0.14758	0.069285	0.00905011	0.280647
X79_HP	190.087	10.02	5.35	Kynurenic acid			-0.33 ( -0.58--0.08 )	0.00961	0.053628	-0.24 ( -0.45--0.02 )	0.0305	0.134104	-0.2 ( -0.38--0.01 )	0.0397836	0.265172	0.18 ( -0.05-0.4 )	0.120399	0.657734	-0.0013511	0.0397335	-0.0782995	0.0774558
X238_HP	133.062	13.8	1.51	L-Asparagine			-0.42 ( -0.67--0.17 )	0.0013	0.0147381	-0.22 ( -0.45-0.02 )	0.0707	0.215935	-0.11 ( -0.32-0.11 )	0.316437	0.604518	0.18 ( -0.02-0.38 )	0.0708759	0.657734	-0.0403581	0.0320002	-0.101545	0.0238955
X100_HP	132.103	10.35	2.69	L-Isoleucine			-0.27 ( -0.52--0.02 )	0.0362	0.13016	-0.18 ( -0.39-0.04 )	0.105	0.2804	-0.11 ( -0.3-0.08 )	0.247938	0.544258	-0.12 ( -0.3-0.06 )	0.200324	0.73555	-0.0211373	0.030138	-0.0790499	0.039091
X84_HP	132.103	10.07	1.28	L-Leucine			-0.24 ( -0.5-0.01 )	0.0595	0.179339	-0.14 ( -0.36-0.08 )	0.202	0.399994	-0.1 ( -0.29-0.09 )	0.312586	0.602802	-0.12 ( -0.31-0.06 )	0.189626	0.802603	0.0173601	0.026729	-0.0341793	0.0705984
LN_557.4572_317.72	557.457	5.3	14.3562	LN_557.4572_317.72			0.15 ( -0.12-0.43 )	0.276	0.482918	0.08 ( -0.16-0.33 )	0.506	0.693064	0 ( -0.21-0.22 )	0.964349	0.992641	0.1 ( -0.11-0.31 )	0.342016	0.793965	0.145756	0.0431984	0.0580313	0.227369
LN_814.5418_298.91	814.542	4.98	6.64321	LN_814.5418_298.91			0.38 ( 0.13-0.62 )	0.00321	0.0247248	0.2 ( -0.03-0.43 )	0.0868	0.246902	0.08 ( -0.13-0.29 )	0.465221	0.713694	0 ( -0.22-0.21 )	0.962283	0.989467	0.0791595	0.0303913	0.0178688	0.137003
LP_847.6864_385.63	847.686	6.43	14.6964	LP_847.6864_385.63			0.52 ( 0.28-0.77 )	7.1e-05	0.00260866	0.39 ( 0.16-0.61 )	0.00114	0.0280031	0.25 ( 0.03-0.47 )	0.0265682	0.237266	0.13 ( -0.05-0.31 )	0.153467	0.697146	-0.0102319	0.030252	-0.0690868	0.0495011
LP_871.6894_361.17	871.689	6.02	21.1652	LP_871.6894_361.17			0.53 ( 0.28-0.77 )	6.29e-05	0.00260866	0.39 ( 0.17-0.6 )	0.00084	0.0273018	0.24 ( 0.02-0.46 )	0.0301885	0.238883	0.21 ( -0.02-0.44 )	0.0696738	0.615565	0.0226329	0.0442681	-0.064871	0.10866
LN_465.234_338.07	465.234	5.63	14.2707	LPA(22:5)		Lysophosphatidic acid	-0.22 ( -0.47-0.04 )	0.0915	0.235764	-0.16 ( -0.37-0.05 )	0.141	0.32639	-0.21 ( -0.39--0.03 )	0.0265152	0.237266	0.18 ( -0.03-0.39 )	0.0836611	0.657734	-0.130269	0.0713373	-0.268033	0.0116089
LN_612.3308_69.29	612.331	1.15	13.1832	LPC(22:6)		Lysophosphatidylcholine	-0.18 ( -0.44-0.08 )	0.163	0.341757	0.05 ( -0.18-0.28 )	0.666	0.800794	0.07 ( -0.14-0.27 )	0.514437	0.752633	0.19 ( -0.02-0.39 )	0.0712744	0.657734	-0.109491	0.0642248	-0.232361	0.0194004
X80_HP	166.087	10.02	1.62	L-Phenylalanine			-0.25 ( -0.5-0 )	0.0516	0.16592	-0.14 ( -0.35-0.08 )	0.207	0.406701	-0.13 ( -0.32-0.05 )	0.160462	0.459392	-0.11 ( -0.3-0.08 )	0.245871	0.838387	0.0419873	0.0163756	0.0100377	0.07423
X109_HP	205.098	10.64	2.36	L-Tryptophan			-0.28 ( -0.53--0.03 )	0.0299	0.115788	-0.13 ( -0.35-0.09 )	0.228	0.432444	-0.12 ( -0.31-0.07 )	0.21351	0.519206	-0.08 ( -0.27-0.12 )	0.430766	0.893862	-0.019644	0.0312913	-0.0797061	0.0429558
X273_HP	357.01	15.13	4.54	Methionyl-Methionine			0.41 ( 0.17-0.65 )	0.000963	0.0126658	0.37 ( 0.17-0.56 )	0.000465	0.0192527	0.32 ( 0.15-0.49 )	0.000414242	0.075392	-0.15 ( -0.34-0.05 )	0.138781	0.682654	0.137754	0.065244	0.00741116	0.263168
LP_735.5634_342.4	735.563	5.71	16.7441	PC(31:1)		Phosphatidylcholine	0.59 ( 0.34-0.85 )	1.89e-05	0.0019065	0.35 ( 0.07-0.62 )	0.0136	0.0865004	0.27 ( 0.03-0.51 )	0.0291407	0.237266	-0.18 ( -0.36-0 )	0.0536201	0.657734	-0.0018113	0.0313572	-0.0632403	0.0596799
LP_732.5528_342.42	732.553	5.71	17.3109	PC(32:1)		Phosphatidylcholine	0.63 ( 0.37-0.88 )	7.73e-06	0.00129145	0.39 ( 0.12-0.66 )	0.00593	0.057411	0.31 ( 0.07-0.55 )	0.0118733	0.237266	-0.01 ( -0.22-0.19 )	0.886398	0.981644	0.0129968	0.0294882	-0.0449546	0.0706391
LN_1564.1518_387.1	1564.15	6.45	11.327	PC(34:1)	PC(16:0/18:1)	Phosphatidylcholine	0.28 ( 0.01-0.55 )	0.0393	0.138102	0.14 ( -0.1-0.38 )	0.239	0.439285	0.03 ( -0.18-0.25 )	0.755315	0.900835	-0.1 ( -0.29-0.08 )	0.256195	0.771979	-0.0948089	0.0233701	-0.138747	-0.0471362
LP_784.5835_360.63	784.584	6.01	20.3504	PC(36:3)	PC(16:0/20:3)	Phosphatidylcholine	0.54 ( 0.31-0.78 )	2.16e-05	0.00196394	0.42 ( 0.21-0.62 )	0.000154	0.0174953	0.27 ( 0.06-0.49 )	0.0146798	0.237266	0.1 ( -0.1-0.29 )	0.319861	0.793965	0.0622433	0.0357128	-0.00876532	0.131229
LP_810.5987_365.93	810.599	6.1	27.8929	PC(38:4)	PC(18:1/20:3)	Phosphatidylcholine	0.55 ( 0.3-0.79 )	3.15e-05	0.00213011	0.36 ( 0.12-0.6 )	0.00372	0.0433377	0.25 ( 0.03-0.47 )	0.0255625	0.237266	0.23 ( 0.04-0.42 )	0.0175743	0.58849	0.0659602	0.0304429	0.0049247	0.124261
LN_764.5816_414.44	764.582	6.91	7.77675	PC(O-32:0)		Ether-linked Phosphatidylcholine	-0.12 ( -0.39-0.14 )	0.35	0.561541	-0.14 ( -0.35-0.08 )	0.212	0.411882	-0.11 ( -0.3-0.07 )	0.232331	0.537383	-0.22 ( -0.39--0.05 )	0.0136897	0.58849	-0.132339	0.0608264	-0.249392	-0.0109526
X227_HP	184.074	13.48	1.64	Phosphorylcholine			-0.43 ( -0.67--0.18 )	0.000908	0.0123371	-0.25 ( -0.48--0.03 )	0.0295	0.132712	-0.16 ( -0.37-0.05 )	0.124493	0.413461	0.18 ( -0.01-0.38 )	0.0683408	0.657734	-0.085378	0.0203785	-0.123084	-0.0432007
LN_909.5516_329.02	909.552	5.48	11.2492	PI(40:6)		Phosphatidylinositol	-0.05 ( -0.32-0.21 )	0.696	0.822642	0.11 ( -0.12-0.34 )	0.353	0.549209	0.12 ( -0.08-0.32 )	0.223731	0.532971	0.1 ( -0.11-0.31 )	0.341914	0.793965	-0.1116	0.0704475	-0.246637	0.0295173
LN_773.5809_345.21	773.581	5.75	3.60168	SM(d36:2)	SM(d18:2/18:0)	Sphingomyelin	0.38 ( 0.13-0.63 )	0.00304	0.0246706	0.15 ( -0.09-0.39 )	0.211	0.41132	0.08 ( -0.14-0.29 )	0.463763	0.713494	0.22 ( 0.01-0.42 )	0.0371124	0.657734	0.0893398	0.0467013	-0.00436009	0.178709
LP_727.5746_306.54	727.575	5.11	17.1835	SM(d36:3)		Sphingomyelin	0.57 ( 0.3-0.84 )	9.17e-05	0.00287805	0.37 ( 0.09-0.64 )	0.00933	0.0715144	0.3 ( 0.06-0.54 )	0.016375	0.237266	-0.1 ( -0.29-0.08 )	0.265473	0.786674	0.0643636	0.0338699	-0.00358375	0.129186
LP_809.6511_394.55	809.651	6.58	16.946	SM(d40:1)'		Sphingomyelin	0.41 ( 0.17-0.65 )	0.00103	0.0129557	0.28 ( 0.06-0.51 )	0.0147	0.089288	0.24 ( 0.04-0.44 )	0.0172058	0.237266	0.16 ( -0.04-0.37 )	0.111213	0.657734	0.0769725	0.0582545	-0.0390529	0.189305
LN_477.2341_337.98	477.234	5.63	14.6702	Sulfolithocholic acid		Bile acid and derivatives	0.37 ( 0.13-0.61 )	0.00347	0.0265246	0.42 ( 0.23-0.61 )	4.79e-05	0.0174953	0.36 ( 0.19-0.53 )	8.50452e-05	0.0386956	0.18 ( -0.02-0.38 )	0.075043	0.657734	0.160253	0.069327	0.0218313	0.293593
LP_810.7539_695.64	810.754	11.59	20.9295	TG(47:0)		Triacylglycerol	0.49 ( 0.26-0.72 )	6.56e-05	0.00260866	0.37 ( 0.16-0.57 )	0.000605	0.0239542	0.26 ( 0.07-0.45 )	0.00853838	0.22411	0.2 ( 0.01-0.39 )	0.0445116	0.657734	0.0328424	0.0321509	-0.0300627	0.0959688
LP_808.7382_668.05	808.738	11.13	18.0683	TG(47:1)	TG(14:0/15:0/18:1)	Triacylglycerol	0.53 ( 0.3-0.77 )	2.44e-05	0.00201737	0.39 ( 0.19-0.6 )	0.000376	0.0189636	0.29 ( 0.09-0.49 )	0.00507566	0.201913	-0.14 ( -0.34-0.06 )	0.153013	0.697146	0.0261436	0.0313586	-0.0351822	0.0877435
LP_822.7541_681.9	822.754	11.36	18.6347	TG(48:1)	TG(14:0/16:0/18:1)	Triacylglycerol	0.49 ( 0.26-0.72 )	7.17e-05	0.00260866	0.34 ( 0.13-0.55 )	0.00179	0.0354409	0.22 ( 0.01-0.42 )	0.0365887	0.264956	0.18 ( -0.01-0.38 )	0.066326	0.657734	0.000704706	0.00763915	-0.0138422	0.0161033
LP_825.6942_655.35	825.694	10.92	13.4142	TG(48:2)		Triacylglycerol	0.49 ( 0.25-0.73 )	0.000123	0.00361026	0.34 ( 0.12-0.55 )	0.00305	0.0420077	0.22 ( 0.02-0.43 )	0.0336892	0.255477	-0.09 ( -0.27-0.1 )	0.341515	0.793965	-0.00826144	0.0219626	-0.0508012	0.0352922
LP_836.77_695.57	836.77	11.59	19.3587	TG(49:1)	TG(15:0/16:0/18:1)	Triacylglycerol	0.51 ( 0.28-0.74 )	3.51e-05	0.00213011	0.4 ( 0.2-0.6 )	0.000154	0.0174953	0.3 ( 0.11-0.48 )	0.00263615	0.158117	0.17 ( -0.04-0.38 )	0.105873	0.657734	0.0272878	0.0252542	-0.0219925	0.077004
LP_834.7541_670.13	834.754	11.17	19.5658	TG(49:2)	TG(15:0/16:0/18:2)	Triacylglycerol	0.54 ( 0.32-0.76 )	8.52e-06	0.00129145	0.42 ( 0.22-0.61 )	6.94e-05	0.0174953	0.31 ( 0.12-0.5 )	0.00196088	0.137262	0.25 ( 0.06-0.44 )	0.00956298	0.58849	0.0359023	0.0226753	-0.0085768	0.0803104
LP_832.7387_643.9	832.739	10.73	24.3649	TG(49:3)	TG(15:0/16:1/18:2)	Triacylglycerol	0.47 ( 0.24-0.7 )	0.000151	0.00429554	0.37 ( 0.17-0.57 )	0.000438	0.0189636	0.27 ( 0.08-0.45 )	0.00596176	0.217008	0.18 ( -0.05-0.41 )	0.131775	0.673679	0.0277359	0.0210276	-0.0133961	0.0690321
LP_850.7856_707.97	850.786	11.8	15.9171	TG(50:1)	TG(16:0/16:0/18:1)	Triacylglycerol	0.5 ( 0.27-0.72 )	4.43e-05	0.00252001	0.35 ( 0.15-0.56 )	0.00116	0.0280031	0.2 ( -0.01-0.41 )	0.0617475	0.300962	0.25 ( 0.06-0.44 )	0.010832	0.58849	0.00670878	0.0216388	-0.0356502	0.0491739
LP_853.7244_681.02	853.724	11.35	12.6847	TG(50:2)		Triacylglycerol	0.54 ( 0.31-0.77 )	1.71e-05	0.0019065	0.36 ( 0.13-0.58 )	0.00222	0.0411579	0.26 ( 0.06-0.47 )	0.0130127	0.237266	0.14 ( -0.05-0.34 )	0.142567	0.691654	0.00145645	0.0220512	-0.0415116	0.0449291
LP_851.709_656.99	851.709	10.95	13.5871	TG(50:3)		Triacylglycerol	0.51 ( 0.28-0.73 )	3.35e-05	0.00213011	0.36 ( 0.15-0.56 )	0.00104	0.0280031	0.26 ( 0.07-0.45 )	0.00959003	0.237266	0.04 ( -0.17-0.24 )	0.726021	0.940626	0.0212268	0.0229584	-0.0238776	0.0661193
LP_864.8011_719.65	864.801	11.99	13.6764	TG(51:1)	TG(16:0/17:0/18:1)	Triacylglycerol	0.45 ( 0.22-0.69 )	0.000255	0.00579889	0.35 ( 0.15-0.55 )	0.000902	0.0273582	0.22 ( 0.02-0.42 )	0.0284607	0.237266	0.22 ( 0.02-0.42 )	0.0298854	0.657734	0.00559052	0.0245094	-0.0419224	0.0541544
LP_862.7856_696.36	862.786	11.61	19.0327	TG(51:2)	TG(16:0/17:1/18:1)	Triacylglycerol	0.51 ( 0.28-0.73 )	3.18e-05	0.00213011	0.41 ( 0.22-0.6 )	7.73e-05	0.0174953	0.29 ( 0.1-0.48 )	0.00288507	0.158117	0.17 ( -0.03-0.38 )	0.0996784	0.657734	0.0316698	0.022986	-0.013263	0.0768421
LP_860.7699_671.98	860.77	11.2	19.2134	TG(51:3)	TG(15:0/18:1/18:2)	Triacylglycerol	0.47 ( 0.23-0.7 )	0.000205	0.00533169	0.38 ( 0.18-0.58 )	0.00028	0.0189636	0.25 ( 0.04-0.45 )	0.0184765	0.237266	0.22 ( -0.03-0.46 )	0.0783213	0.657734	0.0488426	0.0312573	-0.0127331	0.109796
LP_883.7724_729.05	883.772	12.15	14.3545	TG(52:1)	TG(16:0/18:0/18:1)	Triacylglycerol	0.45 ( 0.21-0.68 )	0.000358	0.00757015	0.31 ( 0.1-0.52 )	0.00471	0.049797	0.15 ( -0.06-0.37 )	0.153886	0.449936	-0.13 ( -0.33-0.08 )	0.226223	0.753522	-0.00685118	0.0220386	-0.0495119	0.0368794
LP_876.8011_707.37	876.801	11.79	13.7179	TG(52:2)	TG(16:0/18:1/18:1)	Triacylglycerol	0.49 ( 0.26-0.72 )	6.57e-05	0.00260866	0.38 ( 0.18-0.58 )	0.000334	0.0189636	0.23 ( 0.03-0.44 )	0.0275607	0.237266	0.22 ( 0-0.43 )	0.0490861	0.657734	0.0238272	0.0245918	-0.0246911	0.0717087
LP_892.8307_682.42	892.831	11.37	21.276	TG(53:1)		Triacylglycerol	0.48 ( 0.26-0.71 )	7.85e-05	0.0026473	0.34 ( 0.14-0.55 )	0.00148	0.0335924	0.22 ( 0.02-0.42 )	0.0297234	0.237266	0.29 ( 0.11-0.46 )	0.00164851	0.500047	-4.76199e-05	0.0114485	-0.0219979	0.0228802
LP_890.8166_656.86	890.817	10.95	23.1563	TG(53:2)'		Triacylglycerol	0.47 ( 0.24-0.7 )	0.000117	0.00354854	0.35 ( 0.14-0.55 )	0.0012	0.0280031	0.22 ( 0.03-0.42 )	0.0261309	0.237266	0.22 ( 0.03-0.41 )	0.0220977	0.58849	0.0147274	0.00944484	-0.00369804	0.0333257
LP_906.8468_681.99	906.847	11.37	19.1577	TG(54:1)'		Triacylglycerol	0.48 ( 0.25-0.71 )	8.71e-05	0.00283198	0.35 ( 0.15-0.55 )	0.00106	0.0280031	0.23 ( 0.03-0.43 )	0.0244056	0.237266	0.05 ( -0.16-0.25 )	0.66265	0.933454	0.0188397	0.019161	-0.0184476	0.0566635
LP_920.8618_707.96	920.862	11.8	16.9347	TG(55:1)		Triacylglycerol	0.49 ( 0.27-0.72 )	5.09e-05	0.00260866	0.36 ( 0.16-0.56 )	0.00081	0.0273018	0.2 ( -0.01-0.42 )	0.0640428	0.305125	0.24 ( 0.04-0.44 )	0.0176483	0.58849	0.0166891	0.0172573	-0.0170538	0.0505948
LP_918.8467_683.11	918.847	11.39	14.374	TG(55:2)		Triacylglycerol	0.57 ( 0.36-0.78 )	1.64e-06	0.00122105	0.41 ( 0.21-0.62 )	0.000151	0.0174953	0.28 ( 0.08-0.49 )	0.00800165	0.22411	0.25 ( 0.05-0.45 )	0.0142356	0.58849	0.0484211	0.0166542	0.0152329	0.0805174
LP_934.8692_682.45	934.869	11.37	13.6363	TG(56:1)		Triacylglycerol	0.55 ( 0.33-0.77 )	4.03e-06	0.00122105	0.39 ( 0.18-0.6 )	0.000362	0.0189636	0.25 ( 0.04-0.46 )	0.0188577	0.237266	0.23 ( 0.03-0.43 )	0.0269406	0.628613	0.0374967	0.0171508	0.00344896	0.0706801
LP_934.877_707.92	934.877	11.8	13.5899	TG(56:2)	isotopic mass	Triacylglycerol	0.43 ( 0.19-0.67 )	0.000596	0.0104326	0.3 ( 0.09-0.51 )	0.00631	0.0580222	0.13 ( -0.08-0.35 )	0.225633	0.534704	-0.09 ( -0.28-0.09 )	0.306778	0.792685	-0.00121485	0.0393055	-0.0777139	0.0763637
LP_946.878_707.53	946.878	11.79	12.2608	TG(57:2)		Triacylglycerol	0.47 ( 0.23-0.7 )	0.000193	0.00523782	0.35 ( 0.15-0.55 )	0.00109	0.0280031	0.19 ( -0.03-0.4 )	0.0928758	0.367192	0.24 ( -0.01-0.48 )	0.0586205	0.657734	0.0305889	0.0279811	-0.0243159	0.08537
LP_960.8935_707.44	960.894	11.79	13.1438	TG(58:2)		Triacylglycerol	0.52 ( 0.3-0.75 )	1.87e-05	0.0019065	0.4 ( 0.2-0.6 )	0.000175	0.0176915	0.25 ( 0.04-0.46 )	0.0206667	0.237266	0.04 ( -0.17-0.25 )	0.716509	0.940626	0.0420297	0.0195121	0.00325464	0.0797421
X37_HP	61.0405	7.61	2.08	Urea			-0.42 ( -0.65--0.18 )	0.0008	0.0113554	-0.23 ( -0.46--0.01 )	0.0444	0.169536	-0.17 ( -0.37-0.03 )	0.0921628	0.367192	-0.18 ( -0.37-0.01 )	0.0598419	0.657734	-0.0677162	0.0490263	-0.161586	0.0305975
X134_HP	96.0817	11.19	10.04	X134_HP_96.0817_11.19			-0.42 ( -0.66--0.18 )	0.000949	0.0126658	-0.27 ( -0.49--0.06 )	0.0141	0.0879135	-0.19 ( -0.39-0 )	0.0546644	0.29619	0.22 ( 0.02-0.41 )	0.0297198	0.657734	-0.0704729	0.0646346	-0.19531	0.0580581
