# Supplementary material for: Untargeted metabolomics reveals plasma metabolites predictive of ectopic fat in pancreas and liver as assessed by magnetic resonance imaging: the TOFI_Asia study
Source: Int J Obes (Lond). 2021 May 16;45(8):1844–54. doi: 10.1038/s41366-021-00854-x (PMC8310794; doi:10.1038/s41366-021-00854-x)
Supplement: Supplementary file 6 — Supplementary table 5 [file 41366_2021_854_MOESM6_ESM.xlsx]

## Sheet: S5 Livfat_var
Table S5: parameters of metabolites associated with liver fat.
Variable ID	mz	rt(min)	CV	ID	MS2	LipidClass	M1 (ethnicity)			M2 (ethnicity + BMI + %TBF)			M3 (ethnicity + BMI + %TBF + VAT/SAT)			M4 (ethnicity + BMI + %TBF + VAT/SAT + age)			PLS
							β (CI 2.5%-97.5%)	p (raw)	p (BH-corrected)	β (CI 2.5%-97.5%)	p (raw)	p (BH-corrected)	β (CI 2.5%-97.5%)	p (raw)	p (BH-corrected)	β (CI 2.5%-97.5%)	p (raw)	p (BH-corrected)	CoeffCS	CoeffCScvSE	CI 2.5%	CI 97.5%
LP_612.5564_469.15	612.556	7.82	21.1999	DG(34:1)	DG(16:0/18:1)	Diacylglycerol	0.64 ( 0.45-0.84 )	1.27e-08	5.76e-07	0.59 ( 0.39-0.8 )	2.53e-07	1.05e-05	0.58 ( 0.35-0.8 )	3.3395e-06	0.000116883	0.57 ( 0.35-0.8 )	4.88372e-06	0.000158721	0.00651896	0.0129025	-0.0193822	0.0311956
LP_610.5405_432	610.541	7.2	20.037	DG(34:2)	DG(16:0/18:2)	Diacylglycerol	0.63 ( 0.43-0.83 )	4.04e-08	1.67e-06	0.58 ( 0.37-0.79 )	1.13e-06	4.11e-05	0.56 ( 0.32-0.79 )	1.43564e-05	0.000373267	0.55 ( 0.32-0.79 )	1.98454e-05	0.000515981	0.0156084	0.0233831	-0.0302392	0.0614226
LP_608.5254_393.43	608.525	6.56	28.3398	DG(34:3)		Diacylglycerol	0.6 ( 0.39-0.8 )	2.42e-07	7.27e-06	0.54 ( 0.33-0.76 )	4.92e-06	0.000104	0.51 ( 0.28-0.74 )	4.73434e-05	0.000936575	0.51 ( 0.27-0.75 )	6.82771e-05	0.0013507	0.0251033	0.0291681	-0.0313224	0.0830165
LP_638.5719_471.18	638.572	7.85	18.5259	DG(36:2)	DG(18:1/18:1)	Diacylglycerol	0.5 ( 0.28-0.73 )	2.46e-05	0.00035	0.45 ( 0.23-0.67 )	0.000155	0.0021	0.41 ( 0.16-0.66 )	0.00175558	0.0210207	0.41 ( 0.16-0.66 )	0.0019638	0.0238275	-0.0229032	0.0174332	-0.0570476	0.0112906
LP_666.6024_471.18	666.602	7.85	21.479	DG(38:2)		Diacylglycerol	0.52 ( 0.3-0.74 )	1.35e-05	0.000201	0.48 ( 0.26-0.69 )	4.72e-05	0.000767	0.44 ( 0.2-0.67 )	0.000399017	0.00585655	0.44 ( 0.2-0.67 )	0.000442577	0.00660237	-0.00924468	0.0200275	-0.0484079	0.0300999
LN_255.2328_213.59	255.233	3.56	7.71629	FA(16:0)		Fatty Acyls	0.18 ( -0.08-0.43 )	0.171	0.473	0.09 ( -0.17-0.35 )	0.507	0.811	0.02 ( -0.24-0.28 )	0.879188	0.978278	0.03 ( -0.24-0.29 )	0.840513	0.971877	0.0219171	0.0260531	-0.0327134	0.0694148
LN_283.2642_254.62	283.264	4.24	7.77671	FA(18:0)		Fatty Acyls	0.19 ( -0.06-0.45 )	0.135	0.407	0.12 ( -0.14-0.37 )	0.369	0.742	0.03 ( -0.24-0.29 )	0.845335	0.973253	0.03 ( -0.24-0.3 )	0.813402	0.971877	0.00495463	0.0210062	-0.0399469	0.0423974
LN_327.2538_218.7	327.254	3.65	10.6099	FA(18:1)		Fatty Acyls	0.12 ( -0.14-0.39 )	0.361	0.668	0.06 ( -0.21-0.32 )	0.673	0.879	0.01 ( -0.24-0.27 )	0.91373	0.985683	0.03 ( -0.23-0.29 )	0.809212	0.971481	0.0510914	0.017133	0.01382	0.0809814
LN_279.233_189.84	279.233	3.16	9.45633	FA(18:2)		Fatty Acyls	0.13 ( -0.16-0.42 )	0.383	0.684	0.1 ( -0.18-0.38 )	0.488	0.809	0.03 ( -0.25-0.31 )	0.849581	0.973253	0.04 ( -0.25-0.32 )	0.797143	0.971481	0.0465654	0.0294044	-0.0142447	0.101021
LN_329.2487_190.19	329.249	3.17	11.9991	FA(22:5)		Fatty Acyls	0.22 ( -0.03-0.47 )	0.0844	0.296	0.22 ( -0.01-0.46 )	0.0636	0.276	0.22 ( -0.01-0.45 )	0.0627968	0.319246	0.22 ( -0.01-0.45 )	0.0606845	0.316406	0.0809679	0.0737611	-0.0667132	0.22243
LP_862.6237_333.31	862.624	5.56	16.3782	LacCer(d34:1)		Glycosphingolipids	-0.28 ( -0.53--0.03 )	0.0264	0.126	-0.3 ( -0.53--0.07 )	0.0131	0.0772	-0.25 ( -0.48--0.01 )	0.0439514	0.243984	-0.24 ( -0.48-0.01 )	0.0554324	0.299283	-0.105325	0.0341979	-0.171513	-0.0374577
X33_HN	89.0234	2.84	5.23	Lactic acid			0.47 ( 0.23-0.72 )	0.000241	0.00255	0.4 ( 0.14-0.66 )	0.00327	0.0261	0.33 ( 0.06-0.61 )	0.0182325	0.130643	0.37 ( 0.09-0.65 )	0.0104949	0.0861834	0.100506	0.0292324	0.0413758	0.155967
X229_HP	190.12	13.48	6.39	L-Homocitrulline			-0.15 ( -0.43-0.12 )	0.276	0.587	-0.08 ( -0.35-0.2 )	0.583	0.839	-0.08 ( -0.35-0.18 )	0.532824	0.876169	-0.09 ( -0.35-0.18 )	0.507198	0.874148	-0.111548	0.0347031	-0.178088	-0.0420515
LN_355.1585_213.13	355.158	3.55	10.3366	LN_355.1585_213.13			0.16 ( -0.09-0.42 )	0.205	0.525	0.08 ( -0.18-0.34 )	0.537	0.821	0.01 ( -0.25-0.27 )	0.943843	0.985683	0.01 ( -0.25-0.27 )	0.948827	0.993559	0.0146082	0.0280821	-0.0436304	0.0664515
LP_624.6401_404.17	624.64	6.74	10.6028	LP_624.6401_404.17			0.2 ( -0.06-0.45 )	0.136	0.407	0.11 ( -0.15-0.37 )	0.385	0.755	0.04 ( -0.22-0.3 )	0.75796	0.956839	0.03 ( -0.24-0.3 )	0.823879	0.971877	-0.108291	0.0879347	-0.281503	0.0632006
LP_894.8462_708.86	894.846	11.81	27.4976	LP_894.8462_708.86			0.78 ( 0.62-0.94 )	3.29e-14	2.99e-11	0.75 ( 0.58-0.91 )	7.9e-13	7.19e-10	0.72 ( 0.56-0.89 )	6.68206e-12	6.08068e-09	0.73 ( 0.56-0.91 )	1.00053e-11	9.10486e-09	0.0939652	0.0262424	0.0413426	0.144213
LN_802.5594_352.27	802.559	5.87	5.36283	PC(34:2)	PC(16:0/18:2)	Phosphatidylcholine	0.38 ( 0.14-0.62 )	0.00218	0.0148	0.34 ( 0.11-0.57 )	0.00503	0.0358	0.29 ( 0.05-0.53 )	0.0203121	0.1396	0.28 ( 0.04-0.52 )	0.0247128	0.167826	0.0805344	0.0506223	-0.0196926	0.178747
LN_716.5233_398.87	716.523	6.65	8.54516	PE(34:1)		Phosphatidylethanolamine	0.6 ( 0.39-0.8 )	3.85e-07	9.22e-06	0.54 ( 0.32-0.77 )	9.1e-06	0.000176	0.5 ( 0.28-0.73 )	4.42701e-05	0.00089524	0.51 ( 0.27-0.74 )	6.35826e-05	0.00128578	0.0343311	0.0578771	-0.0797911	0.147087
LN_714.5075_363.44	714.507	6.06	6.63003	PE(34:2)		Phosphatidylethanolamine	0.52 ( 0.3-0.74 )	1.24e-05	0.000191	0.48 ( 0.26-0.7 )	4.51e-05	0.000746	0.45 ( 0.23-0.66 )	0.000125613	0.00215675	0.44 ( 0.22-0.66 )	0.000152682	0.00262152	0.0364227	0.0480187	-0.0586512	0.129582
LN_742.5392_408.27	742.539	6.8	6.38775	PE(36:2)	PE(18:0/18:2)	Phosphatidylethanolamine	0.53 ( 0.31-0.74 )	9.72e-06	0.000158	0.5 ( 0.29-0.71 )	1.36e-05	0.000243	0.46 ( 0.25-0.68 )	7.97655e-05	0.00151222	0.46 ( 0.24-0.68 )	9.75196e-05	0.00184881	0.0499864	0.0410636	-0.0317547	0.129215
LN_909.5516_329.02	909.552	5.48	11.2492	PI(40:6)		Phosphatidylinositol	0.05 ( -0.21-0.32 )	0.705	0.877	0.13 ( -0.13-0.39 )	0.322	0.703	0.09 ( -0.16-0.34 )	0.482229	0.846728	0.08 ( -0.19-0.34 )	0.567448	0.905925	-0.098578	0.0306965	-0.157104	-0.0367733
LN_769.5583_419.52	769.558	6.99	10.4419	SM(d36:0)		Sphingomyelin	0.6 ( 0.39-0.8 )	2.48e-07	7.27e-06	0.55 ( 0.35-0.76 )	1.23e-06	4.11e-05	0.52 ( 0.31-0.73 )	7.85449e-06	0.000230567	0.52 ( 0.3-0.73 )	1.10751e-05	0.000307913	0.0360728	0.0361831	-0.0358269	0.106011
LP_768.7071_654.14	768.707	10.9	29.614	TG(44:0)	TG(14:0/14:0/16:0)	Triacylglycerol	0.58 ( 0.37-0.8 )	9.04e-07	1.85e-05	0.53 ( 0.32-0.75 )	4.91e-06	0.000104	0.53 ( 0.32-0.73 )	2.99879e-06	0.000109171	0.53 ( 0.32-0.73 )	4.5139e-06	0.000152135	0.0488879	0.053218	-0.0571661	0.151448
LP_796.7383_682.03	796.738	11.37	19.8887	TG(46:0)	TG(14:0/16:0/16:0)	Triacylglycerol	0.73 ( 0.55-0.9 )	2.64e-11	6e-09	0.68 ( 0.5-0.86 )	2.8e-10	6.37e-08	0.66 ( 0.48-0.83 )	4.86284e-10	1.47506e-07	0.67 ( 0.49-0.85 )	6.3277e-10	1.9194e-07	0.0676339	0.0340401	-0.000539167	0.132898
LP_794.723_654.66	794.723	10.91	22.015	TG(46:1)	TG(12:0/16:0/18:1)	Triacylglycerol	0.65 ( 0.46-0.85 )	9.53e-09	4.82e-07	0.61 ( 0.41-0.81 )	7.11e-08	4.25e-06	0.58 ( 0.38-0.78 )	1.97392e-07	1.28305e-05	0.59 ( 0.39-0.79 )	2.93857e-07	1.81456e-05	0.0458169	0.0348509	-0.0233968	0.113219
LP_810.7539_695.64	810.754	11.59	20.9295	TG(47:0)		Triacylglycerol	0.65 ( 0.45-0.85 )	1.99e-08	8.61e-07	0.6 ( 0.41-0.8 )	7.48e-08	4.25e-06	0.58 ( 0.39-0.77 )	1.06001e-07	8.76916e-06	0.61 ( 0.41-0.81 )	9.88562e-08	8.1781e-06	0.0391619	0.0505275	-0.0611694	0.136898
LP_824.7695_708.49	824.769	11.81	18.1374	TG(48:0)	TG(14:0/16:0/18:0)	Triacylglycerol	0.76 ( 0.6-0.92 )	3.72e-13	1.69e-10	0.73 ( 0.55-0.9 )	1.32e-11	6.01e-09	0.7 ( 0.52-0.88 )	1.14185e-10	5.1954e-08	0.71 ( 0.53-0.89 )	1.88065e-10	8.55694e-08	0.0725783	0.0172872	0.0375735	0.105339
LP_822.7541_681.9	822.754	11.36	18.6347	TG(48:1)	TG(14:0/16:0/18:1)	Triacylglycerol	0.7 ( 0.52-0.89 )	2.3e-10	4.18e-08	0.66 ( 0.47-0.85 )	5.49e-09	7.14e-07	0.63 ( 0.43-0.82 )	2.92745e-08	3.94043e-06	0.64 ( 0.44-0.85 )	3.72662e-08	4.84461e-06	0.0273233	0.0159077	-0.00442596	0.0579322
LP_820.7387_656.96	820.739	10.95	21.1491	TG(48:2)	TG(14:0/16:0/18:2)	Triacylglycerol	0.65 ( 0.45-0.84 )	1.21e-08	5.76e-07	0.6 ( 0.4-0.8 )	1.73e-07	7.88e-06	0.57 ( 0.36-0.77 )	9.79047e-07	4.94963e-05	0.57 ( 0.36-0.79 )	1.37777e-06	6.96538e-05	0.0231575	0.0187504	-0.0137269	0.0597746
LP_818.7233_628.81	818.723	10.48	24.0833	TG(48:3)	TG(12:0/18:1/18:2)	Triacylglycerol	0.58 ( 0.38-0.79 )	4.97e-07	1.12e-05	0.54 ( 0.33-0.74 )	2.37e-06	6e-05	0.5 ( 0.29-0.71 )	1.47925e-05	0.000373922	0.5 ( 0.29-0.72 )	2.17542e-05	0.000549898	0.0281209	0.0189626	-0.00896762	0.0653658
LP_838.7855_720.37	838.785	12.01	19.7959	TG(49:0)	TG(16:0/16:0/17:0)	Triacylglycerol	0.66 ( 0.47-0.85 )	3.81e-09	2.48e-07	0.62 ( 0.43-0.81 )	1.43e-08	1.19e-06	0.59 ( 0.41-0.78 )	3.15258e-08	3.94043e-06	0.63 ( 0.44-0.83 )	2.28949e-08	4.16687e-06	0.0431033	0.0385738	-0.0336593	0.11755
LP_836.77_695.57	836.77	11.59	19.3587	TG(49:1)	TG(15:0/16:0/18:1)	Triacylglycerol	0.61 ( 0.4-0.82 )	2.56e-07	7.27e-06	0.56 ( 0.35-0.77 )	1.36e-06	4.11e-05	0.53 ( 0.32-0.74 )	3.56429e-06	0.00012013	0.56 ( 0.34-0.77 )	3.80651e-06	0.000138557	-0.00526475	0.0383715	-0.0811219	0.0692943
LP_834.7541_670.13	834.754	11.17	19.5658	TG(49:2)	TG(15:0/16:0/18:2)	Triacylglycerol	0.6 ( 0.4-0.81 )	2.72e-07	7.27e-06	0.55 ( 0.34-0.77 )	2.5e-06	6.16e-05	0.52 ( 0.3-0.73 )	9.98206e-06	0.000275263	0.55 ( 0.32-0.78 )	1.01866e-05	0.000299026	-0.00860409	0.0290154	-0.0657202	0.0480202
LP_832.7387_643.9	832.739	10.73	24.3649	TG(49:3)	TG(15:0/16:1/18:2)	Triacylglycerol	0.59 ( 0.39-0.8 )	3.72e-07	9.18e-06	0.55 ( 0.34-0.75 )	1.97e-06	5.27e-05	0.51 ( 0.31-0.72 )	5.77138e-06	0.000175065	0.54 ( 0.32-0.76 )	6.09328e-06	0.000191203	0.00874428	0.024399	-0.0391575	0.0564866
LP_852.8013_729.46	852.801	12.16	22.9399	TG(50:0)	TG(16:0/16:0/18:0)	Triacylglycerol	0.73 ( 0.56-0.91 )	5.97e-12	1.81e-09	0.7 ( 0.52-0.87 )	7.48e-11	2.27e-08	0.68 ( 0.49-0.86 )	8.3232e-10	1.89353e-07	0.7 ( 0.51-0.88 )	9.87667e-10	2.24694e-07	0.0634681	0.0158152	0.0315416	0.0935372
LP_850.7856_707.97	850.786	11.8	15.9171	TG(50:1)	TG(16:0/16:0/18:1)	Triacylglycerol	0.66 ( 0.47-0.85 )	3.8e-09	2.48e-07	0.62 ( 0.41-0.82 )	1.33e-07	6.71e-06	0.59 ( 0.37-0.81 )	1.6311e-06	7.8121e-05	0.59 ( 0.37-0.82 )	2.46685e-06	0.000102038	0.0108994	0.0208142	-0.0302831	0.0513086
LP_848.7697_682.42	848.77	11.37	15.5419	TG(50:2)	TG(16:0/16:1/18:1)	Triacylglycerol	0.61 ( 0.41-0.81 )	9.72e-08	3.54e-06	0.56 ( 0.35-0.78 )	3.28e-06	7.6e-05	0.53 ( 0.3-0.76 )	3.09618e-05	0.000704381	0.53 ( 0.29-0.77 )	4.50012e-05	0.00102378	-0.00642036	0.0333386	-0.0715826	0.0591047
LP_846.7543_658.4	846.754	10.97	16.9963	TG(50:3)	TG(16:0/16:1/18:2)	Triacylglycerol	0.6 ( 0.4-0.81 )	2.09e-07	6.79e-06	0.55 ( 0.33-0.76 )	3.88e-06	8.6e-05	0.52 ( 0.28-0.75 )	4.38836e-05	0.00089524	0.52 ( 0.28-0.75 )	6.17771e-05	0.0012785	0.0135776	0.0231857	-0.0314748	0.0594131
LP_864.8011_719.65	864.801	11.99	13.6764	TG(51:1)	TG(16:0/17:0/18:1)	Triacylglycerol	0.6 ( 0.39-0.8 )	3.29e-07	8.55e-06	0.55 ( 0.34-0.76 )	1.58e-06	4.51e-05	0.51 ( 0.3-0.73 )	9.05808e-06	0.000257589	0.53 ( 0.31-0.75 )	1.11661e-05	0.000307913	-0.00402202	0.0372923	-0.0779566	0.0682292
LP_862.7856_696.36	862.786	11.61	19.0327	TG(51:2)	TG(16:0/17:1/18:1)	Triacylglycerol	0.54 ( 0.33-0.76 )	4.51e-06	7.9e-05	0.49 ( 0.28-0.71 )	2.6e-05	0.000438	0.45 ( 0.23-0.68 )	0.000149791	0.00245757	0.46 ( 0.23-0.7 )	0.000197375	0.00326566	-0.0353488	0.0219766	-0.07839	0.00775829
LP_860.7699_671.98	860.77	11.2	19.2134	TG(51:3)	TG(15:0/18:1/18:2)	Triacylglycerol	0.55 ( 0.33-0.76 )	3.85e-06	7.14e-05	0.5 ( 0.29-0.71 )	1.59e-05	0.000274	0.46 ( 0.24-0.69 )	0.000131866	0.00222218	0.46 ( 0.23-0.7 )	0.000187025	0.00315172	-0.0109198	0.00986429	-0.0300858	0.00858223
LP_883.7724_729.05	883.772	12.15	14.3545	TG(52:1)	TG(16:0/18:0/18:1)	Triacylglycerol	0.68 ( 0.49-0.87 )	8.1e-10	8.19e-08	0.64 ( 0.44-0.84 )	1.96e-08	1.27e-06	0.62 ( 0.41-0.82 )	2.28088e-07	1.29725e-05	0.63 ( 0.41-0.85 )	2.99103e-07	1.81456e-05	0.0481071	0.0199994	0.00829332	0.086691
LP_876.8011_707.37	876.801	11.79	13.7179	TG(52:2)	TG(16:0/18:1/18:1)	Triacylglycerol	0.47 ( 0.24-0.7 )	0.000106	0.00124	0.41 ( 0.18-0.64 )	0.000797	0.00805	0.36 ( 0.1-0.61 )	0.00650833	0.0586394	0.35 ( 0.1-0.61 )	0.00803835	0.0703356	-0.0404163	0.0286967	-0.0962838	0.0162073
LP_892.8307_682.42	892.831	11.37	21.276	TG(53:1)		Triacylglycerol	0.69 ( 0.51-0.88 )	4.92e-10	6.4e-08	0.65 ( 0.45-0.84 )	8.26e-09	9.4e-07	0.62 ( 0.42-0.81 )	3.89713e-08	3.94043e-06	0.63 ( 0.43-0.83 )	4.79081e-08	5.09844e-06	0.0280176	0.0168545	-0.00554101	0.0605286
LP_890.8166_719.68	890.817	11.99	16.5101	TG(53:2)	TG(17:0/18:1/18:1)	Triacylglycerol	0.51 ( 0.28-0.73 )	2.41e-05	0.000348	0.47 ( 0.25-0.68 )	5.65e-05	0.000873	0.43 ( 0.2-0.65 )	0.000315554	0.0047859	0.44 ( 0.2-0.67 )	0.000414821	0.00629146	-0.0245565	0.0215253	-0.0666617	0.0177175
LP_890.8166_656.86	890.817	10.95	23.1563	TG(53:2)'		Triacylglycerol	0.65 ( 0.46-0.84 )	8.53e-09	4.56e-07	0.6 ( 0.4-0.8 )	1.09e-07	5.85e-06	0.57 ( 0.37-0.77 )	6.6225e-07	3.54499e-05	0.58 ( 0.37-0.78 )	9.7351e-07	5.21114e-05	0.0264491	0.017494	-0.00791484	0.0606616
LP_888.8011_697.45	888.801	11.62	17.7074	TG(53:3)	TG(17:0/18:1/18:2)	Triacylglycerol	0.47 ( 0.24-0.7 )	0.000126	0.00144	0.44 ( 0.22-0.66 )	0.000225	0.0028	0.39 ( 0.15-0.63 )	0.00185091	0.0218744	0.39 ( 0.14-0.64 )	0.00252376	0.0294438	-0.0295887	0.0157349	-0.060017	0.00166382
LP_906.8468_681.99	906.847	11.37	19.1577	TG(54:1)'		Triacylglycerol	0.68 ( 0.49-0.87 )	1.16e-09	1.05e-07	0.63 ( 0.44-0.83 )	1.57e-08	1.19e-06	0.6 ( 0.41-0.8 )	7.85172e-08	7.14506e-06	0.63 ( 0.42-0.83 )	8.30486e-08	7.55743e-06	0.0307253	0.0201578	-0.0096375	0.0693811
LP_904.8321_728.46	904.832	12.14	27.2897	TG(54:2)	TG(18:0/18:1/18:1)	Triacylglycerol	0.53 ( 0.31-0.75 )	1.18e-05	0.000185	0.47 ( 0.25-0.7 )	7.33e-05	0.00111	0.43 ( 0.19-0.67 )	0.000659839	0.00896199	0.44 ( 0.19-0.68 )	0.000907332	0.0123235	-0.0267403	0.019456	-0.065505	0.0107625
LP_922.8786_729.53	922.879	12.16	25.3084	TG(55:0)		Triacylglycerol	0.68 ( 0.5-0.87 )	6.97e-10	7.93e-08	0.65 ( 0.46-0.83 )	3.36e-09	6.11e-07	0.62 ( 0.43-0.81 )	2.43387e-08	3.94043e-06	0.64 ( 0.44-0.84 )	2.88047e-08	4.36872e-06	0.0613086	0.0145552	0.0319635	0.0890199
LP_920.8618_707.96	920.862	11.8	16.9347	TG(55:1)		Triacylglycerol	0.69 ( 0.5-0.87 )	4.19e-10	6.35e-08	0.65 ( 0.45-0.85 )	1.47e-08	1.19e-06	0.65 ( 0.43-0.87 )	2.19444e-07	1.29725e-05	0.66 ( 0.43-0.88 )	3.20538e-07	1.82306e-05	0.0267949	0.0178449	-0.0087497	0.0612023
LP_918.8467_683.11	918.847	11.39	14.374	TG(55:2)		Triacylglycerol	0.61 ( 0.41-0.82 )	9.16e-08	3.47e-06	0.57 ( 0.35-0.79 )	3.29e-06	7.6e-05	0.53 ( 0.3-0.76 )	2.79812e-05	0.000670077	0.53 ( 0.29-0.77 )	4.07379e-05	0.000975566	-0.00100344	0.0218053	-0.0437669	0.0417099
LP_916.8316_658.74	916.832	10.98	18.6206	TG(55:3)		Triacylglycerol	0.61 ( 0.41-0.82 )	1.41e-07	4.76e-06	0.56 ( 0.35-0.77 )	1.86e-06	5.14e-05	0.54 ( 0.3-0.77 )	2.21108e-05	0.000543806	0.53 ( 0.3-0.77 )	2.86856e-05	0.000705512	0.0248333	0.026364	-0.0264788	0.0768681
LP_916.8322_721.15	916.832	12.02	18.2477	TG(55:3)'		Triacylglycerol	0.45 ( 0.22-0.68 )	0.000218	0.00234	0.43 ( 0.21-0.65 )	0.000229	0.00281	0.39 ( 0.15-0.62 )	0.00151844	0.0186727	0.39 ( 0.15-0.63 )	0.00207885	0.0248915	-0.0398641	0.0235648	-0.0859068	0.00646724
LP_934.8692_682.45	934.869	11.37	13.6363	TG(56:1)		Triacylglycerol	0.59 ( 0.38-0.8 )	4.29e-07	1e-05	0.54 ( 0.31-0.77 )	1.59e-05	0.000274	0.5 ( 0.25-0.75 )	0.000156803	0.00250334	0.5 ( 0.25-0.75 )	0.000218418	0.00348703	-0.0169455	0.0290701	-0.0736725	0.0402823
LP_934.877_707.92	934.877	11.8	13.5899	TG(56:2)	isotopic mass	Triacylglycerol	0.65 ( 0.46-0.84 )	7.34e-09	4.45e-07	0.6 ( 0.4-0.8 )	1.55e-07	7.42e-06	0.58 ( 0.36-0.81 )	2.06383e-06	8.53673e-05	0.59 ( 0.36-0.82 )	2.99549e-06	0.000118517	0.0191495	0.00708241	0.00453339	0.0322964
LP_933.8665_739.69	933.867	12.33	28.4868	TG(56:2)'	isotopic mass	Triacylglycerol	0.59 ( 0.38-0.79 )	3.73e-07	9.18e-06	0.56 ( 0.35-0.76 )	7.64e-07	2.9e-05	0.55 ( 0.32-0.77 )	1.08249e-05	0.000289726	0.54 ( 0.31-0.77 )	1.48835e-05	0.000398353	0.0180691	0.0318188	-0.0444663	0.0802634
LP_948.8946_728.94	948.895	12.15	21.8394	TG(57:1)		Triacylglycerol	0.66 ( 0.47-0.86 )	3.65e-09	2.48e-07	0.63 ( 0.44-0.82 )	1.86e-08	1.27e-06	0.6 ( 0.4-0.8 )	1.84033e-07	1.28305e-05	0.61 ( 0.4-0.82 )	2.45713e-07	1.71999e-05	0.0520423	0.0121702	0.0276119	0.075319
LP_946.878_707.53	946.878	11.79	12.2608	TG(57:2)		Triacylglycerol	0.51 ( 0.29-0.73 )	1.97e-05	0.000289	0.45 ( 0.22-0.68 )	0.000224	0.0028	0.41 ( 0.15-0.67 )	0.00251455	0.028603	0.41 ( 0.14-0.67 )	0.00340654	0.038271	-0.0253355	0.0210571	-0.0664961	0.0160478
LP_962.9098_755.2	962.91	12.59	26.1075	TG(58:1)	TG(16:0/18:1/24:0)	Triacylglycerol	0.66 ( 0.47-0.86 )	7.87e-09	4.47e-07	0.64 ( 0.46-0.83 )	4.31e-09	6.54e-07	0.61 ( 0.42-0.81 )	3.66359e-08	3.94043e-06	0.63 ( 0.43-0.83 )	5.04242e-08	5.09844e-06	0.0711133	0.0235434	0.0247525	0.117043
LP_962.9101_729.07	962.91	12.15	21.0422	TG(58:1)'		Triacylglycerol	0.67 ( 0.48-0.86 )	1.8e-09	1.49e-07	0.63 ( 0.44-0.83 )	1.16e-08	1.17e-06	0.61 ( 0.41-0.81 )	1.18117e-07	8.95721e-06	0.63 ( 0.42-0.83 )	1.50266e-07	1.13951e-05	0.0455364	0.0128333	0.0197737	0.0700802
LP_960.8935_707.44	960.894	11.79	13.1438	TG(58:2)		Triacylglycerol	0.47 ( 0.24-0.7 )	0.000102	0.00123	0.41 ( 0.17-0.64 )	0.00102	0.00974	0.35 ( 0.09-0.61 )	0.00887566	0.0740996	0.35 ( 0.08-0.61 )	0.010758	0.0874089	-0.0418524	0.0251366	-0.0908734	0.00766209
LP_974.9101_728.52	974.91	12.14	19.6839	TG(59:2)		Triacylglycerol	0.58 ( 0.37-0.8 )	9.16e-07	1.85e-05	0.55 ( 0.34-0.76 )	2.3e-06	5.97e-05	0.53 ( 0.29-0.76 )	2.91015e-05	0.000679035	0.52 ( 0.29-0.76 )	4.227e-05	0.000986301	0.00999687	0.016227	-0.0220218	0.041588
LP_988.926_728.65	988.926	12.14	19.3624	TG(60:2)		Triacylglycerol	0.56 ( 0.34-0.78 )	3.32e-06	6.42e-05	0.52 ( 0.31-0.74 )	8.42e-06	0.000167	0.5 ( 0.26-0.73 )	9.86385e-05	0.00179522	0.49 ( 0.25-0.74 )	0.000139304	0.00243781	0.000164327	0.0188836	-0.0369621	0.0370616
