# Supplementary material for: Untargeted metabolomics reveals plasma metabolites predictive of ectopic fat in pancreas and liver as assessed by magnetic resonance imaging: the TOFI_Asia study
Source: Int J Obes (Lond). 2021 May 16;45(8):1844–54. doi: 10.1038/s41366-021-00854-x (PMC8310794; doi:10.1038/s41366-021-00854-x)
Supplement: Supplementary file 7 — Supplementary table 6 [file 41366_2021_854_MOESM7_ESM.xlsx]

## Sheet: S6 VAT-SAT
Table S6: parameters of metabolites associated with VAT/SAT.
Variable ID	mz	rt(min)	CV	ID	MS2	LipidClass	M1 (ethnicity)			M2 (ethnicity + BMI + %TBF)			M4 (ethnicity + BMI + %TBF + age)			PLS
							β (CI 2.5%-97.5%)	p (raw)	p (BH-corrected)	β (CI 2.5%-97.5%)	p (raw)	p (BH-corrected)	β (CI 2.5%-97.5%)	p (raw)	p (BH-corrected)	CoeffCS	CoeffCScvSE	CI 2.5%	CI 97.5%
LN_680.6204_546.64	680.62	9.11	7.64968	Cer(d41:1)		Ceramide	0.61 ( 0.4-0.81 )	1.34e-07	4.73e-05	0.57 ( 0.36-0.78 )	8.42e-07	0.000109396	0.23 ( 0.07-0.38 )	0.0041868	0.0730973	0.107124	0.0405195	0.0278002	0.186637
LP_643.5272_470.72	643.527	7.85	14.98	DG(36:2)	DG(18:1/18:1)	Diacylglycerol	0.48 ( 0.27-0.7 )	3.08e-05	0.000718222	0.46 ( 0.24-0.67 )	8.11e-05	0.00175799	0.25 ( 0.13-0.38 )	0.000178588	0.0147741	-0.000727968	0.0189431	-0.0377822	0.0364747
LP_636.5563_435.42	636.556	7.26	16.495	DG(36:3)	DG(18:1/18:2)	Diacylglycerol	0.52 ( 0.3-0.75 )	2.23e-05	0.000580746	0.5 ( 0.27-0.72 )	5.44e-05	0.00127047	0.23 ( 0.09-0.37 )	0.00124447	0.0306072	0.00659359	0.0155865	-0.0240264	0.0370727
LP_666.6024_471.18	666.602	7.85	21.479	DG(38:2)		Diacylglycerol	0.43 ( 0.21-0.65 )	0.000210301	0.00368028	0.41 ( 0.19-0.63 )	0.000376285	0.00658498	0.23 ( 0.1-0.35 )	0.000662033	0.023886	-0.0207543	0.0240686	-0.0677942	0.0265547
LN_255.2328_213.59	255.233	3.56	7.71629	FA(16:0)		Fatty Acyls	0.24 ( 0.01-0.48 )	0.0431777	0.170834	0.19 ( -0.06-0.44 )	0.132021	0.331956	0.02 ( -0.12-0.17 )	0.74088	0.918231	0.116097	0.0275271	0.0604558	0.168362
LN_283.2642_254.62	283.264	4.24	7.77671	FA(18:0)		Fatty Acyls	0.36 ( 0.14-0.59 )	0.00207649	0.0209543	0.31 ( 0.08-0.55 )	0.0104852	0.0690916	0.03 ( -0.11-0.17 )	0.700623	0.898215	0.146331	0.0375749	0.0707685	0.218062
LN_325.2385_189.63	325.238	3.16	12.5259	FA(18:2)		Fatty Acyls	0.28 ( 0.04-0.52 )	0.0233711	0.114343	0.24 ( -0.01-0.48 )	0.0554269	0.202422	0.08 ( -0.06-0.22 )	0.258245	0.61759	0.125699	0.0199528	0.0852188	0.163434
X258_HP	241.032	15.01	16.03	L-Cystine			0.54 ( 0.33-0.75 )	2.83e-06	0.0001517	0.51 ( 0.3-0.72 )	7.42e-06	0.000336548	0.2 ( 0.06-0.35 )	0.00582273	0.0880242	0.170992	0.076627	0.0210639	0.321442
LN_836.5805_365.97	836.581	6.1	10.4034	PC(O-38:6)		Ether-linked Phosphatidylcholine	0.32 ( 0.09-0.55 )	0.00739712	0.0506119	0.32 ( 0.1-0.55 )	0.00595797	0.0511486	0.08 ( -0.06-0.22 )	0.260853	0.61759	0.146693	0.0479558	0.0523029	0.24029
LP_842.7234_609.29	842.723	10.15	23.4773	TG(50:5)	TG(14:0/18:2/18:3)	Triacylglycerol	0.23 ( -0.01-0.48 )	0.0575902	0.200799	0.22 ( -0.01-0.46 )	0.0647245	0.222707	0.09 ( -0.05-0.23 )	0.218015	0.586837	-0.0684995	0.053591	-0.17285	0.0372266
LP_874.7847_684.45	874.785	11.41	13.1425	TG(52:3)	TG(16:0/18:1/18:2)	Triacylglycerol	0.55 ( 0.31-0.79 )	2.1e-05	0.000578505	0.51 ( 0.26-0.76 )	0.000109867	0.0023251	0.26 ( 0.12-0.41 )	0.000570407	0.023886	0.0178937	0.017743	-0.0169741	0.0525784
LP_872.7698_661.73	872.77	11.03	16.6875	TG(52:4)	TG(16:0/18:2/18:2)	Triacylglycerol	0.63 ( 0.39-0.87 )	2.42e-06	0.000137631	0.59 ( 0.35-0.84 )	7.77e-06	0.000336548	0.25 ( 0.09-0.4 )	0.00225787	0.0513666	0.0344826	0.0269127	-0.0187168	0.0867809
LP_888.8011_697.45	888.801	11.62	17.7074	TG(53:3)	TG(17:0/18:1/18:2)	Triacylglycerol	0.5 ( 0.29-0.71 )	1.41e-05	0.000426769	0.48 ( 0.27-0.69 )	2.23e-05	0.0006766	0.21 ( 0.07-0.34 )	0.00373912	0.0694408	0.00537892	0.0130202	-0.0200787	0.0309605
LP_886.7855_673.85	886.785	11.23	19.8894	TG(53:4)	TG(17:1/18:1/18:2)	Triacylglycerol	0.53 ( 0.31-0.75 )	8.11e-06	0.000295246	0.51 ( 0.3-0.73 )	1.26e-05	0.000442278	0.2 ( 0.06-0.35 )	0.00592593	0.0880242	0.0112219	0.0168801	-0.0218796	0.0442904
LP_884.77_651.42	884.77	10.86	27.4013	TG(53:5)	TG(17:0/18:2/18:3)	Triacylglycerol	0.34 ( 0.1-0.58 )	0.00693575	0.048496	0.32 ( 0.09-0.56 )	0.00766178	0.0576613	0.14 ( 0-0.28 )	0.0532323	0.311402	-0.0478457	0.0196263	-0.0858547	-0.00891964
LP_909.787_728.44	909.787	12.14	15.3925	TG(54:2)		Triacylglycerol	0.56 ( 0.35-0.76 )	8.5e-07	7.03e-05	0.54 ( 0.34-0.74 )	1.38e-06	0.0001143	0.23 ( 0.1-0.36 )	0.000937677	0.026708	0.0495218	0.0242018	0.00245586	0.0973269
LP_902.8151_709.03	902.815	11.82	11.5998	TG(54:3)	TG(18:0/18:1/18:2)	Triacylglycerol	0.6 ( 0.39-0.81 )	2.8e-07	4.73e-05	0.6 ( 0.39-0.8 )	1.68e-07	6.49e-05	0.21 ( 0.07-0.35 )	0.00316089	0.065373	0.0602226	0.0203261	0.0201161	0.0997944
LP_898.7843_662.73	898.784	11.05	20.6033	TG(54:5)	TG(18:1/18:2/18:2)	Triacylglycerol	0.64 ( 0.4-0.88 )	2e-06	0.00013024	0.64 ( 0.4-0.87 )	1.02e-06	0.0001143	0.22 ( 0.07-0.37 )	0.00599725	0.0880242	0.0505716	0.0275515	-0.00414648	0.103855
LP_916.8316_658.74	916.832	10.98	18.6206	TG(55:3)		Triacylglycerol	0.45 ( 0.24-0.67 )	9.69e-05	0.00191694	0.42 ( 0.19-0.64 )	0.000414041	0.00710901	0.23 ( 0.1-0.36 )	0.000692584	0.023886	-0.0133516	0.0136147	-0.0398801	0.0134895
LP_932.8613_707.45	932.861	11.79	16.2837	TG(56:2)		Triacylglycerol	0.54 ( 0.34-0.74 )	1.18e-06	8.92e-05	0.52 ( 0.32-0.72 )	3.15e-06	0.000204607	0.27 ( 0.14-0.39 )	9.8651e-05	0.0108755	0.0275846	0.0146956	-0.00101079	0.056596
LP_930.8473_728.25	930.847	12.14	22.9012	TG(56:3)	TG(18:1/18:1/20:1)	Triacylglycerol	0.57 ( 0.37-0.77 )	3.48e-07	4.73e-05	0.57 ( 0.37-0.76 )	1.92e-07	6.49e-05	0.24 ( 0.11-0.36 )	0.000413259	0.0235041	0.0608958	0.0155207	0.0305215	0.0913626
LP_946.878_707.53	946.878	11.79	12.2608	TG(57:2)		Triacylglycerol	0.56 ( 0.37-0.76 )	3.38e-07	4.73e-05	0.53 ( 0.33-0.74 )	2.04e-06	0.000154597	0.29 ( 0.16-0.43 )	3.4358e-05	0.00781644	0.044896	0.029744	-0.0130982	0.103498
LP_942.8472_661.7	942.847	11.03	21.8287	TG(57:4)		Triacylglycerol	0.65 ( 0.42-0.87 )	2.39e-07	4.73e-05	0.61 ( 0.39-0.84 )	1.21e-06	0.0001143	0.29 ( 0.15-0.43 )	0.00010756	0.0108755	0.0462974	0.0140972	0.018374	0.073635
LP_958.8793_740.42	958.879	12.34	28.2133	TG(58:3)	TG(18:1/18:2/22:0)	Triacylglycerol	0.58 ( 0.37-0.78 )	4.06e-07	4.73e-05	0.57 ( 0.37-0.77 )	3.78e-07	6.88e-05	0.29 ( 0.16-0.41 )	2.05318e-05	0.006228	0.0744568	0.0493066	-0.0216997	0.171582
LP_956.8625_661.85	956.862	11.03	21.7144	TG(58:4)		Triacylglycerol	0.65 ( 0.42-0.87 )	2.68e-07	4.73e-05	0.62 ( 0.39-0.85 )	1.38e-06	0.0001143	0.29 ( 0.15-0.43 )	0.000154441	0.0140541	0.0498286	0.0179802	0.0141452	0.0846275
LP_974.9101_728.52	974.91	12.14	19.6839	TG(59:2)		Triacylglycerol	0.53 ( 0.32-0.74 )	4.17e-06	0.000185462	0.5 ( 0.29-0.71 )	1.15e-05	0.00041719	0.24 ( 0.11-0.38 )	0.000603426	0.023886	0.0304776	0.0287725	-0.026002	0.0867862
LP_972.8936_708.83	972.894	11.81	17.0992	TG(59:3)		Triacylglycerol	0.58 ( 0.37-0.78 )	4.92e-07	4.97e-05	0.58 ( 0.38-0.78 )	2.14e-07	6.49e-05	0.23 ( 0.09-0.36 )	0.00110233	0.0303975	0.0442893	0.0176044	0.0098438	0.0788531
LP_968.8629_662.69	968.863	11.04	22.7443	TG(59:5)		Triacylglycerol	0.64 ( 0.41-0.87 )	4.16e-07	4.73e-05	0.63 ( 0.41-0.85 )	3.12e-07	6.88e-05	0.23 ( 0.09-0.38 )	0.00217125	0.0506624	0.0470307	0.0107699	0.0256101	0.0678281
LP_988.926_728.65	988.926	12.14	19.3624	TG(60:2)		Triacylglycerol	0.53 ( 0.32-0.74 )	3.8e-06	0.00018181	0.51 ( 0.3-0.72 )	9.76e-06	0.000369958	0.24 ( 0.1-0.37 )	0.000736155	0.023886	0.0260771	0.0274481	-0.0277712	0.0798254
LP_986.9093_708.86	986.909	11.81	14.675	TG(60:3)	TG(20:1/18:1/22:1)	Triacylglycerol	0.53 ( 0.32-0.73 )	4.28e-06	0.000185462	0.55 ( 0.35-0.75 )	6.65e-07	0.00010087	0.21 ( 0.08-0.34 )	0.00256634	0.0564361	0.0411582	0.021976	-0.00161307	0.0845328
LP_982.8783_663.04	982.878	11.05	23.2142	TG(60:5)		Triacylglycerol	0.58 ( 0.34-0.82 )	7.01e-06	0.000265891	0.58 ( 0.35-0.81 )	3.85e-06	0.000218854	0.23 ( 0.08-0.37 )	0.00260474	0.0564361	0.0346778	0.0211534	-0.00696592	0.0759554
